# Supplementary material for: ﻿Redescription of Periplanetaarabica (Bey-Bienko, 1938) (Blattodea, Blattidae), with a comparative analysis of three species of Periplaneta Burmeister, 1838 (sensu stricto)
Source: Zookeys. 2023 Feb 9;1146:165–83. doi: 10.3897/zookeys.1146.90817 (PMC10208807; doi:10.3897/zookeys.1146.90817)
Supplement: XML Treatment for Periplaneta [file zookeys.1146.90817-treatment1.xml]

<!DOCTYPE tp:taxon-treatment
  PUBLIC "-//TaxonX//DTD Taxonomic Treatment Publishing DTD v0 20100105//EN" "tax-treatment-NSO.dtd">
<tp:taxon-treatment xmlns:tp="http://www.plazi.org/taxpub"><tp:treatment-meta><kwd-group><label>Taxon classification</label><kwd>
                <named-content content-type="kingdom">Animalia</named-content>
              </kwd><kwd>
                <named-content content-type="order">Blattodea</named-content>
              </kwd><kwd>
                <named-content content-type="family">Blattidae</named-content>
              </kwd></kwd-group><mixed-citation publication-type="journal"><person-group><name><surname>Luo</surname><given-names>Xin-Xing</given-names></name><name><surname>Li</surname><given-names>Qian-Qian</given-names></name><name><surname>Zamani</surname><given-names>Alireza</given-names></name><name><surname>Che</surname><given-names>Yan-Li</given-names></name><name><surname>Wang</surname><given-names>Zong-Qing</given-names></name></person-group><article-title>﻿Redescription of <italic><tp:taxon-name><tp:taxon-name-part taxon-name-part-type="genus" reg="Periplaneta">Periplaneta</tp:taxon-name-part><tp:taxon-name-part taxon-name-part-type="species" reg="arabica">arabica</tp:taxon-name-part></tp:taxon-name></italic> (Bey-Bienko, 1938) (<tp:taxon-name><tp:taxon-name-part taxon-name-part-type="order">Blattodea</tp:taxon-name-part></tp:taxon-name>, <tp:taxon-name><tp:taxon-name-part taxon-name-part-type="family">Blattidae</tp:taxon-name-part></tp:taxon-name>), with a comparative analysis of three species of <italic><tp:taxon-name><tp:taxon-name-part taxon-name-part-type="genus" reg="Periplaneta">Periplaneta</tp:taxon-name-part></tp:taxon-name></italic> Burmeister, 1838 (<italic>sensu stricto</italic>)</article-title><source>Zookeys</source><day>09</day><month>02</month><year>2023</year><volume>1146</volume><fpage>165</fpage><lpage>183</lpage><pub-id pub-id-type="doi">10.3897/zookeys.1146.90817</pub-id></mixed-citation></tp:treatment-meta><tp:nomenclature><label>﻿Genus</label><tp:taxon-name>
              <object-id xmlns:xlink="http://www.w3.org/1999/xlink" content-type="arpha" xlink:type="simple">CE14E705-046C-567C-9DA5-D4CCB55AAAE0</object-id>
              <tp:taxon-name-part taxon-name-part-type="genus" reg="Periplaneta">Periplaneta</tp:taxon-name-part>
            </tp:taxon-name><tp:taxon-authority>Burmeister, 1838</tp:taxon-authority><tp:nomenclature-citation-list><tp:nomenclature-citation><tp:taxon-name>
                  <tp:taxon-name-part taxon-name-part-type="genus" reg="Periplaneta">Periplaneta</tp:taxon-name-part>
                </tp:taxon-name><comment>Burmeister, 1838: 502. Type species: <tp:taxon-name><tp:taxon-name-part taxon-name-part-type="genus" reg="Periplaneta">Periplaneta</tp:taxon-name-part><tp:taxon-name-part taxon-name-part-type="species" reg="americana">americana</tp:taxon-name-part></tp:taxon-name> (Linnaeus, 1758). <xref ref-type="bibr" rid="B46">Shelford 1910</xref>: 17; <xref ref-type="bibr" rid="B8">Bey-Bienko 1950</xref>: 116; <xref ref-type="bibr" rid="B36">Princis 1966</xref>: 404; <xref ref-type="bibr" rid="B4">Asahina 1980</xref>: 103; <xref ref-type="bibr" rid="B41">Roth 1999</xref>: 168.</comment></tp:nomenclature-citation><tp:nomenclature-citation><tp:taxon-name>
                  <tp:taxon-name-part taxon-name-part-type="genus" reg="Cacerlaca">Cacerlaca</tp:taxon-name-part>
                </tp:taxon-name><comment>Saussure, 1864: 71; <xref ref-type="bibr" rid="B36">Princis 1966</xref>: 405.</comment></tp:nomenclature-citation><tp:nomenclature-citation><tp:taxon-name>
                  <tp:taxon-name-part taxon-name-part-type="genus" reg="Paramethana">Paramethana</tp:taxon-name-part>
                </tp:taxon-name><comment>Shelford, 1909: 309; <xref ref-type="bibr" rid="B36">Princis 1966</xref>: 473.</comment></tp:nomenclature-citation><tp:nomenclature-citation><tp:taxon-name>
                  <tp:taxon-name-part taxon-name-part-type="genus" reg="Shelfordella">Shelfordella</tp:taxon-name-part>
                </tp:taxon-name><comment>Adelung, 1910: 329; <xref ref-type="bibr" rid="B36">Princis 1966</xref>: 507; <xref ref-type="bibr" rid="B9">Bohn 1985</xref>: 39.</comment></tp:nomenclature-citation></tp:nomenclature-citation-list></tp:nomenclature><tp:treatment-sec sec-type="diagnosis" id="SECID0EUAAG"><title>Diagnosis</title><p><bold>(based on species covered in this paper; <italic><tp:taxon-name><tp:taxon-name-part taxon-name-part-type="genus" reg="Periplaneta">Periplaneta</tp:taxon-name-part></tp:taxon-name></italic><italic>s.s.</italic>).</bold> Sexual dimorphism indistinct or distinct. Pronotum subelliptical in male, subelliptical or campaniform in female. Tegmina and wings well developed in male, developed or reduced in female. Legs slightly slender. Abdomen with the first tergite unspecialized in male. Hind margin of supra-anal plate hyaline and concave in the middle; cerci long, apically tapering. Hind margin of subgenital plate slightly convex. <bold><italic>Genitalia of male</italic></bold>: <abbrev xmlns:xlink="http://www.w3.org/1999/xlink" xlink:title="sclerites of the left phallomere" id="ABBRID0EJBAG" xlink:type="simple">L1</abbrev> weakly sclerotized with pubescence; hind margin of <abbrev xmlns:xlink="http://www.w3.org/1999/xlink" xlink:title="sclerites of the left phallomere" id="ABBRID0ENBAG" xlink:type="simple">L4C</abbrev> nearly truncated; the caudal part of <abbrev xmlns:xlink="http://www.w3.org/1999/xlink" xlink:title="sclerites of the left phallomere" id="ABBRID0ERBAG" xlink:type="simple">L2</abbrev> with a long spine toward right; <abbrev xmlns:xlink="http://www.w3.org/1999/xlink" xlink:title="sclerites of the left phallomere" id="ABBRID0EVBAG" xlink:type="simple">L3</abbrev> with <abbrev xmlns:xlink="http://www.w3.org/1999/xlink" xlink:title="process (p) of hook of L3" id="ABBRID0EZBAG" xlink:type="simple">hlap</abbrev> weakly developed; the basal part of <abbrev xmlns:xlink="http://www.w3.org/1999/xlink" xlink:title="sclerites of the left phallomere" id="ABBRID0E4BAG" xlink:type="simple">L4G</abbrev> constrict. <abbrev xmlns:xlink="http://www.w3.org/1999/xlink" xlink:title="sclerites of the right phallomere" id="ABBRID0EBCAG" xlink:type="simple">R1H</abbrev> with two long spines at apex; the caudal part of <abbrev xmlns:xlink="http://www.w3.org/1999/xlink" xlink:title="sclerites of the right phallomere" id="ABBRID0EFCAG" xlink:type="simple">R1G</abbrev> with a long and curved spine toward right. <bold><italic>Genitalia of female</italic></bold>: Anterior arch (a.a.) with two symmetrical foot-shaped projections; spermathecal plate (sp.pl) nearly crescent-shaped; the enlarged part of spermatheca (sp.) curved, subelliptical or irregular; basivalvulae (bsv.) subelliptical; laterosternal shelf (ltst.sh.) with postero-lateral angle extended towards outer margin.</p></tp:treatment-sec><ref-list><ref id="B46"><mixed-citation xmlns:xlink="http://www.w3.org/1999/xlink" xlink:type="simple"><person-group><name name-style="western"><surname>Shelford</surname><given-names>R</given-names></name></person-group> (<year>1910</year>) <tp:taxon-name><tp:taxon-name-part taxon-name-part-type="order">Orthoptera</tp:taxon-name-part></tp:taxon-name> fam. <tp:taxon-name><tp:taxon-name-part taxon-name-part-type="family">Blattidae</tp:taxon-name-part></tp:taxon-name> subfam. <tp:taxon-name><tp:taxon-name-part taxon-name-part-type="subfamily">Blattinae</tp:taxon-name-part></tp:taxon-name> (= <tp:taxon-name><tp:taxon-name-part taxon-name-part-type="subfamily">Periplanetinae</tp:taxon-name-part></tp:taxon-name>). In: Wytsman P (Ed.) Genera Insectorum. Belgique, 17 pp.</mixed-citation></ref><ref id="B8"><mixed-citation xmlns:xlink="http://www.w3.org/1999/xlink" xlink:type="simple"><person-group><name name-style="western"><surname>Bey-Bienko</surname><given-names>GY</given-names></name></person-group> (<year>1950</year>) Fauna of the USSR. Insects: <tp:taxon-name><tp:taxon-name-part taxon-name-part-type="order">Blattodea</tp:taxon-name-part></tp:taxon-name>. Institute of Zoology. Academy of Sciences of the URSS Moscow 40: 116. [ns]</mixed-citation></ref><ref id="B36"><mixed-citation xmlns:xlink="http://www.w3.org/1999/xlink" xlink:type="simple"><person-group><name name-style="western"><surname>Princis</surname><given-names>K</given-names></name></person-group> (<year>1966</year>) <article-title><tp:taxon-name><tp:taxon-name-part taxon-name-part-type="order">Blattariae</tp:taxon-name-part></tp:taxon-name>: Suborbo <tp:taxon-name><tp:taxon-name-part taxon-name-part-type="superfamily">Blattoidea</tp:taxon-name-part></tp:taxon-name> Fam.: <tp:taxon-name><tp:taxon-name-part taxon-name-part-type="family">Blattidae</tp:taxon-name-part></tp:taxon-name>, <tp:taxon-name><tp:taxon-name-part taxon-name-part-type="family">Nocticolidae</tp:taxon-name-part></tp:taxon-name>.</article-title><source>Orthopterorum Catalogus</source><volume>8</volume>: <fpage>404</fpage>–<lpage>509</lpage>.</mixed-citation></ref><ref id="B4"><mixed-citation xmlns:xlink="http://www.w3.org/1999/xlink" xlink:type="simple"><person-group><name name-style="western"><surname>Asahina</surname><given-names>S</given-names></name></person-group> (<year>1980</year>) <article-title>Taxonomic notes on non-domiciliary <italic><tp:taxon-name><tp:taxon-name-part taxon-name-part-type="genus">Periplaneta</tp:taxon-name-part></tp:taxon-name></italic> species from the Ryukyus, Taiwan, Hong Kong and Thailand.</article-title><source>Japanese Journal of Sanitary Zoology</source><volume>31</volume>(<issue>2</issue>): <fpage>103</fpage>–<lpage>115</lpage>. <ext-link xlink:href="10.7601/mez.31.103" ext-link-type="doi" xlink:type="simple">https://doi.org/10.7601/mez.31.103</ext-link></mixed-citation></ref><ref id="B41"><mixed-citation xmlns:xlink="http://www.w3.org/1999/xlink" xlink:type="simple"><person-group><name name-style="western"><surname>Roth</surname><given-names>LM</given-names></name></person-group> (<year>1999</year>) <article-title>Descriptions of new taxa, redescriptions, and records of cockroaches, mostly from Malaysia and Indonesia (<tp:taxon-name><tp:taxon-name-part taxon-name-part-type="superorder">Dictyoptera</tp:taxon-name-part></tp:taxon-name>: <tp:taxon-name><tp:taxon-name-part taxon-name-part-type="suborder">Blattaria</tp:taxon-name-part></tp:taxon-name>).</article-title><source>Oriental Insects</source><volume>33</volume>(<issue>1</issue>): <fpage>168</fpage>. <ext-link xlink:href="10.1080/00305316.1999.10433789" ext-link-type="doi" xlink:type="simple">https://doi.org/10.1080/00305316.1999.10433789</ext-link></mixed-citation></ref><ref id="B9"><mixed-citation xmlns:xlink="http://www.w3.org/1999/xlink" xlink:type="simple"><person-group><name name-style="western"><surname>Bohn</surname><given-names>H</given-names></name></person-group> (<year>1985</year>) <article-title><italic><tp:taxon-name><tp:taxon-name-part taxon-name-part-type="genus">Blatta</tp:taxon-name-part><tp:taxon-name-part taxon-name-part-type="species">furcata</tp:taxon-name-part></tp:taxon-name></italic> (Karny), the nearest relative of the Oriental cockroach (<italic><tp:taxon-name><tp:taxon-name-part taxon-name-part-type="genus">Blatta</tp:taxon-name-part><tp:taxon-name-part taxon-name-part-type="species">orientalis</tp:taxon-name-part></tp:taxon-name></italic> L.) (<tp:taxon-name><tp:taxon-name-part taxon-name-part-type="class">Insecta</tp:taxon-name-part></tp:taxon-name>: <tp:taxon-name><tp:taxon-name-part taxon-name-part-type="order">Blattodea</tp:taxon-name-part></tp:taxon-name>: <tp:taxon-name><tp:taxon-name-part taxon-name-part-type="family">Blattidae</tp:taxon-name-part></tp:taxon-name>).</article-title><source>Israel Journal of Zoology</source><volume>33</volume>: <fpage>39</fpage>–<lpage>50</lpage>.</mixed-citation></ref></ref-list></tp:taxon-treatment>
