# Supplementary material for: ﻿Redescription of Periplanetaarabica (Bey-Bienko, 1938) (Blattodea, Blattidae), with a comparative analysis of three species of Periplaneta Burmeister, 1838 (sensu stricto)
Source: Zookeys. 2023 Feb 9;1146:165–83. doi: 10.3897/zookeys.1146.90817 (PMC10208807; doi:10.3897/zookeys.1146.90817)
Supplement: XML Treatment for Periplaneta arabica [file zookeys.1146.90817-treatment2.xml]

<!DOCTYPE tp:taxon-treatment
  PUBLIC "-//TaxonX//DTD Taxonomic Treatment Publishing DTD v0 20100105//EN" "tax-treatment-NSO.dtd">
<tp:taxon-treatment xmlns:tp="http://www.plazi.org/taxpub"><tp:treatment-meta><kwd-group><label>Taxon classification</label><kwd>
                <named-content content-type="kingdom">Animalia</named-content>
              </kwd><kwd>
                <named-content content-type="order">Blattodea</named-content>
              </kwd><kwd>
                <named-content content-type="family">Blattidae</named-content>
              </kwd></kwd-group><mixed-citation publication-type="journal"><person-group><name><surname>Luo</surname><given-names>Xin-Xing</given-names></name><name><surname>Li</surname><given-names>Qian-Qian</given-names></name><name><surname>Zamani</surname><given-names>Alireza</given-names></name><name><surname>Che</surname><given-names>Yan-Li</given-names></name><name><surname>Wang</surname><given-names>Zong-Qing</given-names></name></person-group><article-title>﻿Redescription of <italic><tp:taxon-name><tp:taxon-name-part taxon-name-part-type="genus" reg="Periplaneta">Periplaneta</tp:taxon-name-part><tp:taxon-name-part taxon-name-part-type="species" reg="arabica">arabica</tp:taxon-name-part></tp:taxon-name></italic> (Bey-Bienko, 1938) (<tp:taxon-name><tp:taxon-name-part taxon-name-part-type="order">Blattodea</tp:taxon-name-part></tp:taxon-name>, <tp:taxon-name><tp:taxon-name-part taxon-name-part-type="family">Blattidae</tp:taxon-name-part></tp:taxon-name>), with a comparative analysis of three species of <italic><tp:taxon-name><tp:taxon-name-part taxon-name-part-type="genus" reg="Periplaneta">Periplaneta</tp:taxon-name-part></tp:taxon-name></italic> Burmeister, 1838 (<italic>sensu stricto</italic>)</article-title><source>Zookeys</source><day>09</day><month>02</month><year>2023</year><volume>1146</volume><fpage>165</fpage><lpage>183</lpage><pub-id pub-id-type="doi">10.3897/zookeys.1146.90817</pub-id></mixed-citation></tp:treatment-meta><tp:nomenclature><label>﻿</label><tp:taxon-name>
              <object-id xmlns:xlink="http://www.w3.org/1999/xlink" content-type="arpha" xlink:type="simple">A8B9A6F1-6F62-5BF0-875F-EBB4BAC21966</object-id>
              <tp:taxon-name-part taxon-name-part-type="genus" reg="Periplaneta">Periplaneta</tp:taxon-name-part>
              <tp:taxon-name-part taxon-name-part-type="species" reg="arabica">arabica</tp:taxon-name-part>
            </tp:taxon-name><tp:taxon-authority>(Bey-Bienko, 1938)</tp:taxon-authority><xref ref-type="fig" rid="F2">Figs 2</xref><xref ref-type="fig" rid="F3">, 3</xref><xref ref-type="fig" rid="F4">, 4 (in part), 5 (in part), 6</xref><tp:nomenclature-citation-list><tp:nomenclature-citation><tp:taxon-name>
                  <tp:taxon-name-part taxon-name-part-type="genus" reg="Shelfordella">Shelfordella</tp:taxon-name-part>
                  <tp:taxon-name-part taxon-name-part-type="species" reg="arabica">arabica</tp:taxon-name-part>
                </tp:taxon-name><comment>Bey-Bienko, 1938: 235 (Type locality: Mecca, Saudi Arabia); <xref ref-type="bibr" rid="B10">Bohn 2007</xref>: 87.</comment></tp:nomenclature-citation><tp:nomenclature-citation><tp:taxon-name><tp:taxon-name-part taxon-name-part-type="genus" reg="Blatta">Blatta</tp:taxon-name-part> (<tp:taxon-name-part taxon-name-part-type="subgenus" reg="Shelfordella">Shelfordella</tp:taxon-name-part>) <tp:taxon-name-part taxon-name-part-type="species" reg="arabica">arabica</tp:taxon-name-part></tp:taxon-name><comment>: <xref ref-type="bibr" rid="B36">Princis 1966</xref>: 509.</comment></tp:nomenclature-citation></tp:nomenclature-citation-list></tp:nomenclature><tp:treatment-sec sec-type="material" id="SECID0EFFAG"><title>Material examined</title><p><bold>(all deposited in <abbrev xmlns:xlink="http://www.w3.org/1999/xlink" content-type="institution" xlink:title="Institute of Entomology, College of Plant Protection, Southwest University, Chongqing, China" id="ABBRID0ENFAG" xlink:type="simple">SWU</abbrev>).</bold> 6 males, 2 females and 7 nymphs; IRAN; Ilam Province: Dehloran county, near the border with Iraq, surroundings of Changuleh [<named-content xmlns:xlink="http://www.w3.org/1999/xlink" content-type="dwc:verbatimCoordinates" xlink:type="simple"><named-content content-type="geo-json" specific-use="{&#34;type&#34;:&#34;Point&#34;,&#34;coordinates&#34;:[46.610731,33.013714]}" id="NCID0EWFAG" xlink:type="simple">33°0'49.37"N, 46°36'38.63"E</named-content></named-content>, approximate coordinates], unnamed cave, II. 2020, A.H. Aghaei leg.</p></tp:treatment-sec><tp:treatment-sec sec-type="diagnosis" id="SECID0E2FAG"><title>Diagnosis.</title><p>Combining the following characteristics, this species is easily distinguished from its congeners: 1) interocular space slightly wider than the interocellar space and less than interantennal space in male, interocular space wider than interantennal space in female; 2) tegmina of female reduced and nearly square; 3) legs slender, pulvilli and arolia absent; 4) hind margin not extending outward and slightly concave in the middle, forming an obtuse angle in supra-anal plate of male; 5) caudal part of <abbrev xmlns:xlink="http://www.w3.org/1999/xlink" xlink:title="sclerites of the left phallomere" id="ABBRID0EBGAG" xlink:type="simple">L2</abbrev> with a well sclerotized spine; 6) <abbrev xmlns:xlink="http://www.w3.org/1999/xlink" xlink:title="process (p) of hook of L3" id="ABBRID0EFGAG" xlink:type="simple">hlap</abbrev> weakly developed, but larger than that of the other two species; 7) distal part of <abbrev xmlns:xlink="http://www.w3.org/1999/xlink" xlink:title="sclerites of the right phallomere" id="ABBRID0EJGAG" xlink:type="simple">R1H</abbrev> with two long spines and no serration.</p></tp:treatment-sec><tp:treatment-sec sec-type="redescription" id="SECID0ENGAG"><title>Redescription.</title><p><bold><italic>Measurements</italic> (mm). Male.</bold> Body length including tegmen: 30.6–36.4; body length: 24.2–27.3; pronotum length × width: 6.7–7.7 × 7.2–7.7; tegmen length × width: 24.9–29.2 × 4.6–5.4. <bold>Female.</bold> Body length: 23.5–25.5; pronotum length × width: 6.4–6.8 × 6.6–7.2; tegmen length × width: 4.4–6.4 × 6.6–7.3.</p><p><bold><italic>Coloration</italic>.</bold> Body brown or reddish brown, eyes black, ocelli white; tegmina and wings yellowish brown.</p><p><bold>Male (Fig. <xref ref-type="fig" rid="F2">2</xref>). <italic>Head</italic> and <italic>thorax</italic>.</bold> Vertex exposed. Interocular space slightly wider than the interocellar space, less than interantennal space. Antenna longer than the body (Fig. <xref ref-type="fig" rid="F2">2C</xref>). Pronotum subelliptical, with surface sparsely pubescent, the central part of anterior margin depressed, and hind margin slightly convex, the widest point approximately in the middle (Fig. <xref ref-type="fig" rid="F2">2D</xref>). Tegmina and wings well developed, exceeding the end of abdomen by about 5.3–7.7 mm. Tegmina with <abbrev xmlns:xlink="http://www.w3.org/1999/xlink" xlink:title="subcostal posterior" id="ABBRID0EWHAG" xlink:type="simple">ScP</abbrev> strong, the distal part fusing with anterior branches of R; anterior branches of R with 2–4 bifurcations, posterior branches reaching the outer margin; the base of M distinct with 2–4 bifurcations; <abbrev xmlns:xlink="http://www.w3.org/1999/xlink" xlink:title="cubitus anterior" id="ABBRID0E1HAG" xlink:type="simple">CuA</abbrev> slender with a few branches; V indistinct (Fig. <xref ref-type="fig" rid="F2">2J</xref>). Wings with <abbrev xmlns:xlink="http://www.w3.org/1999/xlink" xlink:title="subcostal posterior" id="ABBRID0ECIAG" xlink:type="simple">ScP</abbrev> slender, the distal part of <abbrev xmlns:xlink="http://www.w3.org/1999/xlink" xlink:title="radius anterior" id="ABBRID0EGIAG" xlink:type="simple">RA</abbrev> indistinct, <abbrev xmlns:xlink="http://www.w3.org/1999/xlink" xlink:title="radius posterior" id="ABBRID0EKIAG" xlink:type="simple">RP</abbrev> slightly strong and distinct; M with 2–3 bifurcations at the end; <abbrev xmlns:xlink="http://www.w3.org/1999/xlink" xlink:title="cubitus anterior" id="ABBRID0EOIAG" xlink:type="simple">CuA</abbrev> strong; V distinct (Fig. <xref ref-type="fig" rid="F2">2K</xref>). Legs (Fig. <xref ref-type="fig" rid="F2">2E–I</xref>) slender. Front femur type A<sub>2</sub> (Fig. <xref ref-type="fig" rid="F2">2E</xref>). Hind metatarsus longer than the remaining segments combined (Fig. <xref ref-type="fig" rid="F2">2H</xref>). Pulvilli and arolia reduced; claws symmetrical (Fig. <xref ref-type="fig" rid="F2">2I</xref>). <bold><italic>Abdomen</italic>.</bold> First tergite unspecialized. Supra-anal plate transversely broad, the lateral margins curved, and the hind margin slightly concave in the middle; the distal part less sclerotized and hyaline (Fig. <xref ref-type="fig" rid="F2">2L</xref>). Paraprocts (pp.) long strip-shaped and symmetrical. Cerci long, apically tapering. Subgenital plate nearly square, the hind margin slightly convex (Fig. <xref ref-type="fig" rid="F2">2M</xref>). Styli long, slender. <bold><italic>Genitalia</italic></bold> (Fig. <xref ref-type="fig" rid="F2">2N, O</xref>). <abbrev xmlns:xlink="http://www.w3.org/1999/xlink" xlink:title="sclerites of the left phallomere" id="ABBRID0E2JAG" xlink:type="simple">L1</abbrev> weakly sclerotized with pubescence. <abbrev xmlns:xlink="http://www.w3.org/1999/xlink" xlink:title="sclerites of the left phallomere" id="ABBRID0E6JAG" xlink:type="simple">L4C</abbrev> with microspines on the lateral margin; the distal part expanded, hind margin nearly truncated. <abbrev xmlns:xlink="http://www.w3.org/1999/xlink" xlink:title="sclerites of the left phallomere" id="ABBRID0EDKAG" xlink:type="simple">L2</abbrev> curved and extended to left, the caudal part with a long spine toward right. <abbrev xmlns:xlink="http://www.w3.org/1999/xlink" xlink:title="sclerites of the left phallomere" id="ABBRID0EHKAG" xlink:type="simple">L4D</abbrev> small (Fig. <xref ref-type="fig" rid="F2">2O</xref>). <abbrev xmlns:xlink="http://www.w3.org/1999/xlink" xlink:title="sclerites of the left phallomere" id="ABBRID0EPKAG" xlink:type="simple">L4E</abbrev> flat. <abbrev xmlns:xlink="http://www.w3.org/1999/xlink" xlink:title="sclerites of the left phallomere" id="ABBRID0ETKAG" xlink:type="simple">L3</abbrev> unciform and well sclerotized; the base wide, downwardly tapering; the distal part bifurcated, <abbrev xmlns:xlink="http://www.w3.org/1999/xlink" xlink:title="process (p) of hook of L3" id="ABBRID0EXKAG" xlink:type="simple">hlap</abbrev> weakly developed. <abbrev xmlns:xlink="http://www.w3.org/1999/xlink" xlink:title="sclerites of the left phallomere" id="ABBRID0E2KAG" xlink:type="simple">L4G</abbrev> elliptic with the basal part constricted. <abbrev xmlns:xlink="http://www.w3.org/1999/xlink" xlink:title="sclerites of the right phallomere" id="ABBRID0E6KAG" xlink:type="simple">R1H</abbrev> flaky, with two long spines at the apex. The basal part of <abbrev xmlns:xlink="http://www.w3.org/1999/xlink" xlink:title="sclerites of the right phallomere" id="ABBRID0EDLAG" xlink:type="simple">R1G</abbrev> broad, the distal with a long and curved narrow process toward right. <abbrev xmlns:xlink="http://www.w3.org/1999/xlink" xlink:title="sclerites of the right phallomere" id="ABBRID0EHLAG" xlink:type="simple">R1F</abbrev> irregular and its outer margin thickened. <abbrev xmlns:xlink="http://www.w3.org/1999/xlink" xlink:title="sclerites of the right phallomere" id="ABBRID0ELLAG" xlink:type="simple">R2</abbrev> with a ridge-like projection in dorsal view. <abbrev xmlns:xlink="http://www.w3.org/1999/xlink" xlink:title="sclerites of the right phallomere" id="ABBRID0EPLAG" xlink:type="simple">R3</abbrev> located at the upper right, triangular and weakly sclerotized.</p><fig id="F2" position="float" orientation="portrait"><object-id xmlns:xlink="http://www.w3.org/1999/xlink" content-type="doi" xlink:type="simple">10.3897/zookeys.1146.90817.figure2</object-id><object-id xmlns:xlink="http://www.w3.org/1999/xlink" content-type="arpha" xlink:type="simple">3DD37C98-45B0-5B9C-9E0A-DA8C310A1DCD</object-id><label>Figure 2.</label><caption><p>Male of <italic><tp:taxon-name><tp:taxon-name-part taxon-name-part-type="genus" reg="Periplaneta">Periplaneta</tp:taxon-name-part><tp:taxon-name-part taxon-name-part-type="species" reg="arabica">arabica</tp:taxon-name-part></tp:taxon-name></italic> (Bey-Bienko, 1938) <bold>A</bold> habitus, dorsal view <bold>B</bold> habitus, ventral view <bold>C</bold> head <bold>D</bold> pronotum <bold>E</bold> front femur <bold>F–H</bold> tarsi (front, middle, hind) <bold>I</bold> arolium of hind leg <bold>J</bold> tegmen <bold>K</bold> hind wing <bold>L</bold> supra-anal plate <bold>M</bold> subgenital plate <bold>N</bold> phallomere, dorsal view <bold>O</bold> phallomere, ventral view. Scale bars: 10.0 mm (<bold>A, B, J, K</bold>); 2.0 mm (<bold>C, D, E, F, G, H, L, M, N, O</bold>); 0.5 mm (<bold>I</bold>).</p></caption><graphic xmlns:xlink="http://www.w3.org/1999/xlink" xlink:href="zookeys-1146-165_article-90817__-g002.jpg" position="float" orientation="portrait" xlink:type="simple" id="oo_807589.jpg"><uri content-type="original_file" xlink:type="simple">https://binary.pensoft.net/fig/807589</uri></graphic></fig><p><bold>Female (Fig. <xref ref-type="fig" rid="F3">3</xref>). <italic>Head</italic> and <italic>thorax</italic>.</bold> Interocular space wider than interantennal space(Fig. <xref ref-type="fig" rid="F3">3B</xref>). Pronotum campaniform; anterior margin straight and hind margin convex, the widest point after the middle (Fig. <xref ref-type="fig" rid="F3">3A</xref>). Tegmina square, reduced and not reaching the first tergite of abdomen; lateral margins of tegmina truncated, forming nearly right angle with the anterior margin; R parallel to the anterior margin (Fig. <xref ref-type="fig" rid="F3">3I</xref>). Hind wings small lobe-like (Fig. <xref ref-type="fig" rid="F3">3J</xref>). <bold><italic>Abdomen</italic></bold> (Fig. <xref ref-type="fig" rid="F3">3K, L</xref>). Hind margin of tergum X (<abbrev xmlns:xlink="http://www.w3.org/1999/xlink" xlink:title="tergum X" id="ABBRID0EPOAG" xlink:type="simple">TX</abbrev>) with median invagination, and with a membranous line inside. Paraprocts (pp.) wide, nearly triangular. Subgenital plate divided; median with intersternal fold (inst.f.). <bold><italic>Genitalia</italic></bold> (Fig. <xref ref-type="fig" rid="F3">3K, L</xref>). First valve (v.I) sclerotized with dense punctures; the distal part hyaline, and the base fused with first valvifer (vlf.I). First valvifer short, parallel to paratergites (pt.) and laterosternite IX (ltst.IX). Paratergites slender and laterosternite IX irregular. Valvifer II (p.l.) annular. Second valve (v.II) small and flaky, the base fused, connecting with third valve (v.III) by membrane. Third valve (v.III) large and less sclerotized. Anterior arch (a.a.) wide and its central part with two symmetrical foot-shaped projections, surface with microtrichia. Spermathecal plate (sp.pl) well sclerotized and nearly crescent-shaped. Spermathecal opening (sp.o.) located at anterior margin of spermathecal plate. Spermatheca (sp.) divided into two branches, one branch with the distal part enlarged. Basivalvulae (bsv.) subelliptical with punctures. Postero-lateral angle of laterosternal shelf (ltst.sh.) extended towards outer margin. Vestibular sclerite (vst.s.) strip-shaped.</p><fig id="F3" position="float" orientation="portrait"><object-id xmlns:xlink="http://www.w3.org/1999/xlink" content-type="doi" xlink:type="simple">10.3897/zookeys.1146.90817.figure3</object-id><object-id xmlns:xlink="http://www.w3.org/1999/xlink" content-type="arpha" xlink:type="simple">F61755F8-5DBB-5186-B91A-88BE5AD9863E</object-id><label>Figure 3.</label><caption><p>Female and nymph of <italic><tp:taxon-name><tp:taxon-name-part taxon-name-part-type="genus" reg="Periplaneta">Periplaneta</tp:taxon-name-part><tp:taxon-name-part taxon-name-part-type="species" reg="arabica">arabica</tp:taxon-name-part></tp:taxon-name></italic> (Bey-Bienko, 1938) <bold>A–D, I–L</bold> female <bold>A</bold> pronotum <bold>B</bold> head <bold>C</bold> habitus, dorsal view <bold>D</bold> habitus, ventral view <bold>I</bold> tegmen <bold>J</bold> hind wing <bold>K</bold> genitalia, dorsal view <bold>L</bold> genitalia, ventral view <bold>E–H</bold> habitus of nymph, dorsal and ventral views. Scale bars: 10.0 mm (<bold>C, D, G, H</bold>); 2.0 mm (<bold>A, B, E, F, I, K, L</bold>); 1 mm (<bold>J</bold>).</p></caption><graphic xmlns:xlink="http://www.w3.org/1999/xlink" xlink:href="zookeys-1146-165_article-90817__-g003.jpg" position="float" orientation="portrait" xlink:type="simple" id="oo_807590.jpg"><uri content-type="original_file" xlink:type="simple">https://binary.pensoft.net/fig/807590</uri></graphic></fig><p><bold>Nymph.</bold> Early instars are yellowish brown with ocelli and eyes small; in older nymphs, the body turns brown or reddish brown (Fig. <xref ref-type="fig" rid="F3">3E–H</xref>).</p></tp:treatment-sec><tp:treatment-sec sec-type="distribution" id="SECID0EUQAG"><title>Distribution.</title><p>Saudi Arabia (Mecca); Yemen; United Arab Emirates; Oman; Iran (Ilam Province; new country record).</p></tp:treatment-sec><tp:treatment-sec sec-type="remarks" id="SECID0EZQAG"><title>Remarks.</title><p><xref ref-type="bibr" rid="B7">Bey-Bienko (1938)</xref> first documented and described this species based on a female specimen from Mecca, Saudi Arabia. <xref ref-type="bibr" rid="B10">Bohn (2007)</xref> provided some morphological characteristics of the male in the key to genera and species occurring in the United Arab Emirates. After checking the original description by <xref ref-type="bibr" rid="B7">Bey-Bienko (1938)</xref> and <xref ref-type="bibr" rid="B10">Bohn (2007)</xref> and the images of the type specimens, we consider <italic><tp:taxon-name><tp:taxon-name-part taxon-name-part-type="genus" reg="Periplaneta">P.</tp:taxon-name-part><tp:taxon-name-part taxon-name-part-type="species" reg="arabica">arabica</tp:taxon-name-part></tp:taxon-name></italic> to be characterized by: 1) interocular space slightly wider than the interocellar space in female; 2) pronotum anterior margin straight and hind margin convex in female; 3) tegmina nearly square in female; 4) hind margin slightly concave in the middle to form an obtuse angle in supra-anal plate of male; these characteristics are present in our specimens as well. Therefore, we concluded that our material collected from western Iran should belong to <italic><tp:taxon-name><tp:taxon-name-part taxon-name-part-type="genus" reg="Periplaneta">P.</tp:taxon-name-part><tp:taxon-name-part taxon-name-part-type="species" reg="arabica">arabica</tp:taxon-name-part></tp:taxon-name></italic>. Matching of individuals of different sexes and life stages was possible with DNA barcoding.</p></tp:treatment-sec><tp:treatment-sec><!--Section generated to contain objects referenced in tp:taxon-treatment.--><fig id="F4" position="float" orientation="portrait"><object-id xmlns:xlink="http://www.w3.org/1999/xlink" content-type="doi" xlink:type="simple">10.3897/zookeys.1146.90817.figure4</object-id><object-id xmlns:xlink="http://www.w3.org/1999/xlink" content-type="arpha" xlink:type="simple">257FEE58-9816-557D-BA18-2320FA2BCF52</object-id><label>Figure 4.</label><caption><p><bold>A–F</bold> In order from left to right, male of <italic><tp:taxon-name><tp:taxon-name-part taxon-name-part-type="genus" reg="Periplaneta">P.</tp:taxon-name-part><tp:taxon-name-part taxon-name-part-type="species" reg="americana">americana</tp:taxon-name-part></tp:taxon-name></italic>, female of <italic><tp:taxon-name><tp:taxon-name-part taxon-name-part-type="genus" reg="Periplaneta">P.</tp:taxon-name-part><tp:taxon-name-part taxon-name-part-type="species" reg="americana">americana</tp:taxon-name-part></tp:taxon-name></italic>, male of <italic><tp:taxon-name><tp:taxon-name-part taxon-name-part-type="genus" reg="Periplaneta">P.</tp:taxon-name-part><tp:taxon-name-part taxon-name-part-type="species" reg="arabica">arabica</tp:taxon-name-part></tp:taxon-name></italic>, female of <italic><tp:taxon-name><tp:taxon-name-part taxon-name-part-type="genus" reg="Periplaneta">P.</tp:taxon-name-part><tp:taxon-name-part taxon-name-part-type="species" reg="arabica">arabica</tp:taxon-name-part></tp:taxon-name></italic>, male of <italic><tp:taxon-name><tp:taxon-name-part taxon-name-part-type="genus" reg="Periplaneta">P.</tp:taxon-name-part><tp:taxon-name-part taxon-name-part-type="species" reg="lateralis">lateralis</tp:taxon-name-part></tp:taxon-name></italic>, female of <italic><tp:taxon-name><tp:taxon-name-part taxon-name-part-type="genus" reg="Periplaneta">P.</tp:taxon-name-part><tp:taxon-name-part taxon-name-part-type="species" reg="lateralis">lateralis</tp:taxon-name-part></tp:taxon-name></italic><bold>A</bold> heads <bold>B</bold> pronota <bold>C</bold> tegmina <bold>D</bold> hind wings <bold>E</bold> supra-anal plates <bold>F</bold> subgenital plates <bold>G</bold> hind tarsi (in order from top to bottom: <italic><tp:taxon-name><tp:taxon-name-part taxon-name-part-type="genus" reg="Periplaneta">P.</tp:taxon-name-part><tp:taxon-name-part taxon-name-part-type="species" reg="americana">americana</tp:taxon-name-part></tp:taxon-name></italic>, <italic><tp:taxon-name><tp:taxon-name-part taxon-name-part-type="genus" reg="Periplaneta">P.</tp:taxon-name-part><tp:taxon-name-part taxon-name-part-type="species" reg="arabica">arabica</tp:taxon-name-part></tp:taxon-name></italic>, <italic><tp:taxon-name><tp:taxon-name-part taxon-name-part-type="genus" reg="Periplaneta">P.</tp:taxon-name-part><tp:taxon-name-part taxon-name-part-type="species" reg="lateralis">lateralis</tp:taxon-name-part></tp:taxon-name></italic>) <bold>H–J</bold> arolia of hind legs (in order: <italic><tp:taxon-name><tp:taxon-name-part taxon-name-part-type="genus" reg="Periplaneta">P.</tp:taxon-name-part><tp:taxon-name-part taxon-name-part-type="species" reg="americana">americana</tp:taxon-name-part></tp:taxon-name></italic>, <italic><tp:taxon-name><tp:taxon-name-part taxon-name-part-type="genus" reg="Periplaneta">P.</tp:taxon-name-part><tp:taxon-name-part taxon-name-part-type="species" reg="arabica">arabica</tp:taxon-name-part></tp:taxon-name></italic>, <italic><tp:taxon-name><tp:taxon-name-part taxon-name-part-type="genus" reg="Periplaneta">P.</tp:taxon-name-part><tp:taxon-name-part taxon-name-part-type="species" reg="lateralis">lateralis</tp:taxon-name-part></tp:taxon-name></italic>). Scale bars: 10.0 mm (<bold>C, D</bold><italic><tp:taxon-name><tp:taxon-name-part taxon-name-part-type="genus" reg="Periplaneta">P.</tp:taxon-name-part><tp:taxon-name-part taxon-name-part-type="species" reg="americana">americana</tp:taxon-name-part></tp:taxon-name></italic>, males of <italic><tp:taxon-name><tp:taxon-name-part taxon-name-part-type="genus" reg="Periplaneta">P.</tp:taxon-name-part><tp:taxon-name-part taxon-name-part-type="species" reg="arabica">arabica</tp:taxon-name-part></tp:taxon-name></italic> and <italic><tp:taxon-name><tp:taxon-name-part taxon-name-part-type="genus" reg="Periplaneta">P.</tp:taxon-name-part><tp:taxon-name-part taxon-name-part-type="species" reg="lateralis">lateralis</tp:taxon-name-part></tp:taxon-name></italic>); 2.0 mm (<bold>A, B, E–G</bold>, and females of <italic><tp:taxon-name><tp:taxon-name-part taxon-name-part-type="genus" reg="Periplaneta">P.</tp:taxon-name-part><tp:taxon-name-part taxon-name-part-type="species" reg="arabica">arabica</tp:taxon-name-part></tp:taxon-name></italic> and <italic><tp:taxon-name><tp:taxon-name-part taxon-name-part-type="genus" reg="Periplaneta">P.</tp:taxon-name-part><tp:taxon-name-part taxon-name-part-type="species" reg="lateralis">lateralis</tp:taxon-name-part></tp:taxon-name></italic> in <bold>C</bold>); 1.0 mm (<bold>D</bold> females of <italic><tp:taxon-name><tp:taxon-name-part taxon-name-part-type="genus" reg="Periplaneta">P.</tp:taxon-name-part><tp:taxon-name-part taxon-name-part-type="species" reg="arabica">arabica</tp:taxon-name-part></tp:taxon-name></italic> and <italic><tp:taxon-name><tp:taxon-name-part taxon-name-part-type="genus" reg="Periplaneta">P.</tp:taxon-name-part><tp:taxon-name-part taxon-name-part-type="species" reg="lateralis">lateralis</tp:taxon-name-part></tp:taxon-name></italic>); 0.5 mm (<bold>H–J</bold>).</p></caption><graphic xmlns:xlink="http://www.w3.org/1999/xlink" xlink:href="zookeys-1146-165_article-90817__-g004.jpg" position="float" orientation="portrait" xlink:type="simple" id="oo_807591.jpg"><uri content-type="original_file" xlink:type="simple">https://binary.pensoft.net/fig/807591</uri></graphic></fig></tp:treatment-sec><ref-list><ref id="B10"><mixed-citation xmlns:xlink="http://www.w3.org/1999/xlink" xlink:type="simple"><person-group><name name-style="western"><surname>Bohn</surname><given-names>H</given-names></name></person-group> (<year>2007</year>) <article-title>Order <tp:taxon-name><tp:taxon-name-part taxon-name-part-type="order">Blattoptera</tp:taxon-name-part></tp:taxon-name>.</article-title><source>Arthropod fauna of the UAE</source><volume>1</volume>: <fpage>84</fpage>–<lpage>103</lpage>.</mixed-citation></ref><ref id="B36"><mixed-citation xmlns:xlink="http://www.w3.org/1999/xlink" xlink:type="simple"><person-group><name name-style="western"><surname>Princis</surname><given-names>K</given-names></name></person-group> (<year>1966</year>) <article-title><tp:taxon-name><tp:taxon-name-part taxon-name-part-type="order">Blattariae</tp:taxon-name-part></tp:taxon-name>: Suborbo <tp:taxon-name><tp:taxon-name-part taxon-name-part-type="superfamily">Blattoidea</tp:taxon-name-part></tp:taxon-name> Fam.: <tp:taxon-name><tp:taxon-name-part taxon-name-part-type="family">Blattidae</tp:taxon-name-part></tp:taxon-name>, <tp:taxon-name><tp:taxon-name-part taxon-name-part-type="family">Nocticolidae</tp:taxon-name-part></tp:taxon-name>.</article-title><source>Orthopterorum Catalogus</source><volume>8</volume>: <fpage>404</fpage>–<lpage>509</lpage>.</mixed-citation></ref><ref id="B7"><mixed-citation xmlns:xlink="http://www.w3.org/1999/xlink" xlink:type="simple"><person-group><name name-style="western"><surname>Bey-Bienko</surname><given-names>GY</given-names></name></person-group> (<year>1938</year>) <article-title>On some new or interesting Asiatic <tp:taxon-name><tp:taxon-name-part taxon-name-part-type="order">Blattodea</tp:taxon-name-part></tp:taxon-name>.</article-title><source>Annals &amp; Magazine of Natural History</source><volume>11</volume>(<issue>2</issue>): <fpage>230</fpage>–<lpage>238</lpage>. <ext-link xlink:href="10.1080/00222933808526759" ext-link-type="doi" xlink:type="simple">https://doi.org/10.1080/00222933808526759</ext-link></mixed-citation></ref></ref-list></tp:taxon-treatment>
