# Supplementary material for: ﻿Redescription of Periplanetaarabica (Bey-Bienko, 1938) (Blattodea, Blattidae), with a comparative analysis of three species of Periplaneta Burmeister, 1838 (sensu stricto)
Source: Zookeys. 2023 Feb 9;1146:165–83. doi: 10.3897/zookeys.1146.90817 (PMC10208807; doi:10.3897/zookeys.1146.90817)
Supplement: Supplementary material 1 — Genetic divergence of distances calculated by K2P model method using cytochrome c oxidase subunit I (COI) gene sequences in MEGA [file zookeys-1146-165_article-90817__-s001.xlsx]

## Sheet: Sheet1
1208_{Periplaneta arabica}
1213_{Periplaneta arabica}	0
YL1_{Periplaneta arabica}	0	0
YL2_{Periplaneta arabica}	0	0	0
SYL_{Periplaneta arabica}	0	0	0	0
PeriArab1211_{Periplaneta arabica}	0	0	0	0	0
1124_{Periplaneta americana}	0.0964892	0.0964892	0.0964892	0.0964892	0.0964892	0.0964892
1415_{Periplaneta americana}	0.0964892	0.0964892	0.0964892	0.0964892	0.0964892	0.0964892	0
1416_{Periplaneta americana}	0.103508	0.103508	0.103508	0.103508	0.103508	0.103508	0.0185276	0.0185276
MK936745_{Periplaneta americana}	0.101895	0.101895	0.101895	0.101895	0.101895	0.101895	0.0107531	0.0107531	0.023267
1417_{Periplaneta americana}	0.0964892	0.0964892	0.0964892	0.0964892	0.0964892	0.0964892	0	0	0.0185276	0.0107531
2401_{Periplaneta lateralis}	0.13076	0.13076	0.13076	0.13076	0.13076	0.13076	0.126749	0.126749	0.139796	0.128629	0.126749
2430_{Periplaneta lateralis}	0.13076	0.13076	0.13076	0.13076	0.13076	0.13076	0.126749	0.126749	0.139796	0.128629	0.126749	0
2433_{Periplaneta lateralis}	0.13076	0.13076	0.13076	0.13076	0.13076	0.13076	0.126749	0.126749	0.139796	0.128629	0.126749	0	0
2435_{Periplaneta lateralis}	0.13076	0.13076	0.13076	0.13076	0.13076	0.13076	0.126749	0.126749	0.139796	0.128629	0.126749	0	0	0
2440_{Periplaneta lateralis}	0.13076	0.13076	0.13076	0.13076	0.13076	0.13076	0.126749	0.126749	0.139796	0.128629	0.126749	0	0	0	0
MG882183_{Periplaneta lateralis}	0.13076	0.13076	0.13076	0.13076	0.13076	0.13076	0.126749	0.126749	0.139796	0.128629	0.126749	0	0	0	0	0
MF149597_{Periplaneta brunnea}	0.137533	0.137533	0.137533	0.137533	0.137533	0.137533	0.117197	0.117197	0.122721	0.111732	0.117197	0.148086	0.148086	0.148086	0.148086	0.148086	0.148086
MF149696_{Periplaneta fuliginosa}	0.133958	0.133958	0.133958	0.133958	0.133958	0.133958	0.119206	0.119206	0.12291	0.113702	0.119206	0.131589	0.131589	0.131589	0.131589	0.131589	0.131589	0.0958867
MG518617_{Cryptocercus meridianus}	0.208046	0.208046	0.208046	0.208046	0.208046	0.208046	0.180124	0.180124	0.178312	0.184124	0.180124	0.202158	0.202158	0.202158	0.202158	0.202158	0.202158	0.193848	0.17274
MG882174_{Blatta orientalis}	0.151159	0.151159	0.151159	0.151159	0.151159	0.151159	0.133849	0.133849	0.139328	0.124486	0.133849	0.131862	0.131862	0.131862	0.131862	0.131862	0.131862	0.133295	0.117863	0.189716
MG882205_{Tryonicus mackerrasae}	0.208408	0.208408	0.208408	0.208408	0.208408	0.208408	0.197488	0.197488	0.197488	0.18944	0.197488	0.226344	0.226344	0.226344	0.226344	0.226344	0.226344	0.166433	0.183716	0.19783	0.205284
MH184379_{Periplaneta australasiae}	0.14135	0.14135	0.14135	0.14135	0.14135	0.14135	0.130401	0.130401	0.130401	0.124772	0.130401	0.129571	0.129571	0.129571	0.129571	0.129571	0.129571	0.0995706	0.0777496	0.182312	0.115805	0.187567
NC030265_{Mantis religiosa}	0.232667	0.232667	0.232667	0.232667	0.232667	0.232667	0.211696	0.211696	0.215871	0.209621	0.211696	0.227858	0.227858	0.227858	0.227858	0.227858	0.227858	0.203192	0.217314	0.242584	0.23802	0.217259	0.209196
ON645482_{Hebardina concinna}	0.193757	0.193757	0.193757	0.193757	0.193757	0.193757	0.181615	0.181615	0.173873	0.173787	0.181615	0.168196	0.168196	0.168196	0.168196	0.168196	0.168196	0.177605	0.149202	0.181871	0.170034	0.173827	0.173721	0.239748
