# Supplementary material for: ﻿Redescription of Periplanetaarabica (Bey-Bienko, 1938) (Blattodea, Blattidae), with a comparative analysis of three species of Periplaneta Burmeister, 1838 (sensu stricto)
Source: Zookeys. 2023 Feb 9;1146:165–83. doi: 10.3897/zookeys.1146.90817 (PMC10208807; doi:10.3897/zookeys.1146.90817)
Supplement: Supplementary material 2 — Interspecific genetic divergence of distances calculated by K2P model method using cytochrome c oxidase subunit I (COI) gene sequences in MEGA [file zookeys-1146-165_article-90817__-s002.xlsx]

## Sheet: Sheet1
Periplaneta americana
Periplaneta arabica	0.098974
Periplaneta lateralis	0.129735	0.13076
Periplaneta brunnea	0.117209	0.137533	0.148086
Periplaneta australasiae	0.129275	0.14135	0.129571	0.0995706
Periplaneta fuliginosa	0.118846	0.133958	0.131589	0.0958867	0.0777496
Blatta orientalis	0.133072	0.151159	0.131862	0.133295	0.115805	0.117863
Hebardina concinna	0.178501	0.193757	0.168196	0.177605	0.173721	0.149202	0.170034
Cryptocercus meridianus	0.180562	0.208046	0.202158	0.193848	0.182312	0.17274	0.189716	0.181871
Tryonicus mackerrasae	0.195879	0.208408	0.226344	0.166433	0.187567	0.183716	0.205284	0.173827	0.19783
Mantis religiosa	0.212116	0.232667	0.227858	0.203192	0.209196	0.217314	0.23802	0.239748	0.242584	0.217259
